# Supplementary material for: Mutation of Basic Residues R283, R286, and K288 in the Matrix Protein of Newcastle Disease Virus Attenuates Viral Replication and Pathogenicity
Source: Int J Mol Sci. 2023 Jan 4;24(2):980. doi: 10.3390/ijms24020980 (PMC9864103; doi:10.3390/ijms24020980)
Supplement: Supplementary file 1 [file ijms-24-00980-s001.zip]

Archive with 1 entries (1 files):
- ijms-2006583-supplementary.pdf
